# Supplementary material for: Biochar Derived from Urban Green Waste Can Enhance the Removal of Cd from Water and Reduce Soil Cd Bioavailability
Source: Toxics. 2023 Dec 21;12(1):8. doi: 10.3390/toxics12010008 (PMC10819508; doi:10.3390/toxics12010008)
Supplement: Supplementary file 1 [file toxics-12-00008-s001.zip]

Archive with 1 entries (1 files):
- toxics-2757617-supplementary.pdf
